# Supplementary material for: Loss of Dioxin Response Element-Mediated Induction of PKM2 Reprograms Hepatic Metabolism in Response to TCDD
Source: Int J Mol Sci. 2025 Nov 8;26(22):10853. doi: 10.3390/ijms262210853 (PMC12652037; doi:10.3390/ijms262210853)
Supplement: Supplementary file 1 [file ijms-26-10853-s001.zip]

Archive with 1 entries (1 files):
- ijms-3939205-supplementary.pdf
